# Supplementary material for: “I Solemnly Swear”: A Comparative Study of Codes of Professional Ethics amongst Pharmacists from Culturally Diverse European Countries
Source: Pharmacy (Basel). 2024 Sep 24;12(5):143. doi: 10.3390/pharmacy12050143 (PMC11510965; doi:10.3390/pharmacy12050143)
Supplement: Supplementary file 1 [file pharmacy-12-00143-s001.zip]

Archive with 1 entries (1 files):
- pharmacy-3125036-supplementary.pdf
